# Supplementary material for: Mechanisms of Anti-Aging Effect of Alpinia oxyphylla Polysaccharides Mediated via IIS Pathway: Based on In Vivo Experiments, Network Pharmacology and Molecular Docking
Source: Molecules. 2026 May 17;31(10):1698. doi: 10.3390/molecules31101698 (PMC13209729; doi:10.3390/molecules31101698)
Supplement: Supplementary file 1 [file molecules-31-01698-s001.zip]

Archive with 1 entries (1 files):
- molecules-4270255-supplementary.pdf
